# Supplementary material for: A systematic approach identifies FOXA1 as a key factor in the loss of epithelial traits during the epithelial-to-mesenchymal transition in lung cancer
Source: BMC Genomics. 2013 Oct 4;14:680. doi: 10.1186/1471-2164-14-680 (PMC3852829; doi:10.1186/1471-2164-14-680)
Supplement: Additional file 1: Table S1 — The motifs in the top 5,000 binding sites analysed with motif algorithm ‘seqPos’. The top ten motifs are showed in the table. [file 1471-2164-14-680-S1.xlsx]

## Sheet: Sheet1
id	factors	DNA BindDom	consensus	hits	cutoff	zscore	-10*log(pval)	position
MA0148	FOXA1,Foxa1	Forkhead Domain Family	CWRWGYAAACA	4998	-0.0809	-101.69	690.776	-0.2997
MC00023	FOXA2	Forkhead Domain Family	4G1AAA1A2	4988	2.2535	-100.476	690.776	-0.2965
EN0232	FOXP2	Forkhead Domain Family	GTAAACA	4953	4.2009	-89.8318	690.776	-0.2667
MA0031	FOXD1	Forkhead Domain Family	GTAAACAW	4926	3.1669	-80.2795	690.776	-0.2397
MC00010	FOXJ3,Foxj3	Forkhead Domain Family	RTAAACAA	4952	3.4239	-76.3595	690.776	-0.2278
M00291	FOXC1,Foxc1	Forkhead Domain Family	5GTAAA6	4788	1.2419	-66.2939	690.776	-0.202
MA0030	FOXF2	Forkhead Domain Family	2T1TTTA6	4989	0.2859	-61.815	690.776	-0.185
UP00061	FOXL1,Foxl1	Forkhead Domain Family	6TAAA1A5	4979	0.0414	-60.2039	690.776	-0.1805
M00289	FOXI1,Foxi1	Forkhead Domain Family	3T1TTT3T1	4659	3.9524	-57.5529	690.776	-0.1787
MA0157	FOXO3,Foxo3	Forkhead Domain Family	KGTAAACA	1401	7.9752	-56.1199	690.776	-0.3181
