# Supplementary material for: A systematic approach identifies FOXA1 as a key factor in the loss of epithelial traits during the epithelial-to-mesenchymal transition in lung cancer
Source: BMC Genomics. 2013 Oct 4;14:680. doi: 10.1186/1471-2164-14-680 (PMC3852829; doi:10.1186/1471-2164-14-680)
Supplement: Additional file 2: Table S2 — FOXA1 regulatory potential score as well as gene expression in TGF-beta stimulated cells of 0 h and 0.5 h time points (control) against 16-72 h (EMT) for all genes. ‘NA’ means there is no expression data for that gene. Top 200 genes are selected as the predicted FOXA1 target genes. [file 1471-2164-14-680-S2.txt]

#symbol	regulatory_score	strand	control	control	control	control	control	control	EMT	EMT	EMT	EMT	EMT	EMT	EMT	EMT	EMT
LOC145837	3.421	+	5.745086409	5.606445364	5.581237252	5.641573712	5.566821994	5.181918489	4.668897041	4.534331166	4.657983243	4.849472491	4.574085215	4.741268007	4.568877132	4.724267388	4.718023827
MIR21	3.384	+	NA	NA	NA	NA	NA	NA	NA	NA	NA	NA	NA	NA	NA	NA	NA
ANKRD40	3.132	-	7.981407466	7.958582402	8.206467006	7.940848153	8.091132786	8.334268165	8.094841099	8.093730558	8.030340109	7.81541065	8.138240027	8.011056876	8.135822519	8.232127541	8.26844893
LOC284788	2.932	-	5.156398065	4.967152328	4.97614401	5.403518236	4.953357822	5.2718413	4.920688867	5.074869653	4.95410705	4.967152328	4.967152328	4.967152328	4.937141794	4.932515791	4.933217131
FGA	2.926	-	7.206850418	8.010849221	7.939745822	7.435722154	8.269670983	6.785042043	4.959450369	4.984807778	4.843302479	5.072068034	5.107512874	4.91114855	5.077818388	5.059732205	5.055783742
MIR663	2.875	-	NA	NA	NA	NA	NA	NA	NA	NA	NA	NA	NA	NA	NA	NA	NA
MTUS1	2.754	-	11.4855259	11.70696404	11.87719855	11.47293885	11.51550139	11.48184785	9.429142026	9.660494784	10.17369895	8.936280832	9.312617144	9.60282776	8.606456282	8.584273826	9.105020889
LGALS8	2.706	+	8.287293573	8.141077779	7.990072666	8.044764512	7.902422148	7.87438081	7.7901054	7.895205634	7.614873082	7.671590289	8.086637841	7.578004078	7.868542598	7.782069051	7.870803367
RPH3AL	2.688	-	6.585848432	6.633048402	6.707053977	6.680278568	6.825679077	7.037819151	6.209120257	6.210578288	5.910754495	6.347989548	6.192054656	6.035963283	6.057755259	6.070643618	6.123666328
C14orf4	2.663	-	NA	NA	NA	NA	NA	NA	NA	NA	NA	NA	NA	NA	NA	NA	NA
HEXIM2	2.654	+	7.733291928	7.134487145	7.265268135	7.442787924	7.170780027	6.825388758	6.300200774	6.688335116	6.46678523	6.135924114	6.508021664	6.507318328	6.552169159	6.540299365	6.466922407
MIR1977	2.638	-	NA	NA	NA	NA	NA	NA	NA	NA	NA	NA	NA	NA	NA	NA	NA
HNF1A	2.604	+	6.816548358	6.242808871	6.839857569	6.88740556	7.012755947	7.026687943	6.515064668	6.667281439	6.480511048	6.445384954	6.442435387	6.489925895	6.227297791	6.28399789	6.354222034
LOC646329	2.565	-	4.50259664	4.471309164	4.430031737	4.313957632	4.423432725	4.082953403	4.240022368	4.250559855	4.275770473	4.648801405	4.276963885	4.28145588	4.702203355	4.449689845	4.499406589
NR1D1	2.558	-	7.226514859	7.637254697	7.216417173	7.267903144	7.398227097	7.389037166	7.161900651	7.036183376	6.833557594	6.97687297	7.059543516	7.305012798	7.483619825	7.480695813	7.455550268
MIR1978	2.536	+	NA	NA	NA	NA	NA	NA	NA	NA	NA	NA	NA	NA	NA	NA	NA
DUSP1	2.527	-	9.555016377	8.889002425	9.770850044	9.766414815	10.16361122	9.976893595	10.38494036	10.20088747	9.791614797	10.44188016	10.61801567	9.839824263	9.987060468	10.11028018	9.982227149
STOM	2.498	-	10.29806578	10.81496906	10.44751735	10.4623988	10.4223237	10.73123062	11.03207062	11.17236271	11.73237351	10.75197684	10.9295928	11.46199822	10.04192232	10.39097414	10.7229675
GLRX2	2.453	-	9.911384045	9.999396334	10.18282545	10.01649931	10.07962675	10.18282545	10.2052932	10.18845267	10.36599735	10.04594807	10.23524252	10.24115322	10.16218502	10.22558113	10.35918957
LOC100216001	2.443	-	NA	NA	NA	NA	NA	NA	NA	NA	NA	NA	NA	NA	NA	NA	NA
AHNAK	2.439	-	7.35504467	7.140453691	7.369748592	7.412978263	7.143545318	7.349134476	7.788326541	7.468419751	7.574651112	7.750479936	7.736527575	7.536043581	7.665398728	7.536043581	7.571372329
RBMS2	2.439	+	7.021735974	6.919238592	6.914064807	7.089338609	6.954593354	6.818754541	8.046303294	8.029853875	7.950135775	7.81959331	8.135373435	7.637351286	7.595481554	7.779323272	7.676948113
HNF1B	2.436	-	8.986384805	9.574507717	9.104636884	9.228199896	9.288097291	9.573523955	9.398156458	9.3513558	9.447982612	9.554952784	9.511927427	9.703237742	8.757205646	8.819285195	9.294513852
TNRC18	2.41	-	7.999409863	7.790553352	8.109832459	8.119230889	8.140073914	8.232615798	7.495967968	7.649479712	7.803137871	7.283484433	7.823423502	7.622989113	7.267973263	7.508964982	7.676432978
RFFL	2.385	-	5.99536209	6.548951042	6.269950302	5.950589467	6.182312641	6.34365829	5.990717461	5.99536209	5.897866412	5.757065538	6.00573877	6.010478583	5.544567064	5.647635664	5.758748365
MIR3140	2.376	-	NA	NA	NA	NA	NA	NA	NA	NA	NA	NA	NA	NA	NA	NA	NA
TGIF1	2.37	+	10.01118528	9.861497966	10.19485781	10.3747865	10.43113805	10.66861344	10.31309873	10.18414942	10.48852557	9.885281123	10.09056532	10.56136557	10.38499235	10.30937666	10.34745766
FGL1	2.335	-	10.41328017	12.29223006	11.43258181	11.42377631	11.17739486	12.31088853	9.548626276	9.406563182	11.21268748	8.574356096	7.825776387	10.09957066	6.58074816	6.850221632	7.248064437
TXNRD1	2.332	+	13.15297752	13.18217098	13.22679031	13.10936536	13.00529692	13.03937523	11.53280116	11.42024008	11.53070744	11.79966604	11.72554561	11.27112651	11.79812011	11.59220831	11.60780625
KLF9	2.33	-	5.073251233	5.142599069	5.087365394	5.073251233	5.227193282	5.039355105	4.917527068	4.943127871	4.825448691	5.187559168	4.960190571	4.972302598	5.147471409	5.162012855	5.220318017
MIR1974	2.329	-	NA	NA	NA	NA	NA	NA	NA	NA	NA	NA	NA	NA	NA	NA	NA
PDK4	2.319	-	8.016449185	9.637543056	8.722081932	7.764903808	7.749340253	6.665071635	5.186495228	4.972401137	5.318221256	5.049240742	5.017789165	5.190299346	5.13489557	5.08256515	5.176757494
CP	2.291	-	10.77542024	11.99466175	11.68894281	11.81814755	11.37654997	12.15592731	9.172441383	8.711432385	9.358577908	7.406110959	6.052011037	7.843450073	4.705159312	5.258552846	5.343808324
SMAD3	2.28	+	8.613969637	8.081289496	8.280330417	8.32303768	8.2347194	8.768569978	9.054200771	9.226243407	7.845546566	8.816572423	8.915067843	7.63177229	7.970034334	8.094726653	7.909744631
TM4SF1	2.279	-	12.59041525	12.56379692	12.84168944	12.68213022	12.62898139	12.42529686	12.19260434	12.25660947	12.69883413	12.13921304	12.23300882	12.53478213	11.2609738	11.69805612	12.07545865
WEE1	2.267	+	8.037263337	7.560425907	7.499098824	7.465839567	7.41222698	7.974162622	7.65746319	7.611283457	7.416660787	7.271655682	7.74686535	7.250266207	8.090867643	7.791167535	7.658545688
PPAP2B	2.213	-	8.662156765	8.797912697	8.73254174	8.74878418	8.586196229	9.145426677	8.181298315	8.163169449	8.740566864	7.516901934	7.698355009	8.414614511	8.172284018	8.597586834	8.822009015
HEXIM1	2.197	+	9.83519497	9.728364939	9.90048279	9.920373294	9.825060837	9.818815429	9.620069255	9.613280749	10.21037895	9.728037921	9.743841039	10.01529672	9.579524598	9.525682668	9.565264544
REEP4	2.169	-	9.451972381	8.323341461	9.206939785	9.175119395	9.364197358	8.336265434	9.434564571	9.12583821	9.003430674	9.216483656	9.212101161	9.028742647	9.56065985	9.482487729	9.195612435
RPL13AP20	2.168	+	NA	NA	NA	NA	NA	NA	NA	NA	NA	NA	NA	NA	NA	NA	NA
HGD	2.165	-	10.44190902	11.27084773	11.25653367	10.96282575	11.19969696	11.25313299	9.208979348	9.911932733	10.29296456	9.003801094	9.269944853	10.04647628	9.478675362	9.130903325	9.331183029
HES1	2.137	+	6.392487085	6.511932728	6.906677415	8.606301665	10.08204353	8.133563074	8.493693428	8.215073308	8.341498188	8.366558606	8.695304184	8.225757104	7.915879979	8.182852545	8.171370608
SULT2B1	2.135	+	7.260915921	6.91706485	7.051194352	7.073216564	6.877012013	7.127501505	7.043133062	7.600927429	7.265185159	7.032058074	7.073216564	7.307771864	6.913924168	6.604746729	6.58289538
ECT2	2.126	+	10.59082441	9.341193455	10.36200662	10.07503109	10.2024139	8.887682521	8.604072915	8.358339262	8.073820887	6.713151961	7.596865944	7.541706777	8.754949279	8.111699459	8.462294599
LOC100287902	2.122	-	NA	NA	NA	NA	NA	NA	NA	NA	NA	NA	NA	NA	NA	NA	NA
GPRC5A	2.119	+	11.71431643	11.47270377	11.83876136	11.8909086	11.9245388	11.46156534	11.37447753	11.39888652	11.2547551	11.04723945	10.91091699	11.107654	10.46070479	10.66553957	10.7766136
DNAJC5B	2.093	+	5.385931654	5.515081774	5.175720512	5.554162355	5.138771102	5.027426236	5.243748733	5.020815722	5.131212007	5.326062079	4.984532529	5.377182834	5.143738868	5.243887876	5.174938545
HR	2.082	-	6.88847078	6.94306657	6.817133033	6.75211618	6.981629989	7.513944813	7.149134812	7.157162796	7.335240138	7.033528186	7.108214738	7.065103998	7.033528186	6.963686215	6.804020606
FOS	2.08	+	7.098593534	8.078520466	8.131459861	8.520939972	8.889708433	7.487391003	5.340937556	5.305465597	5.85130919	5.120632578	5.133023291	5.569141745	5.386825113	5.871815007	5.616669162
PON2	2.078	-	12.35120368	12.62072154	12.62464742	12.47871135	12.42144461	12.57595801	12.49250114	12.6274759	12.88669278	12.45580056	12.49137187	12.82922875	12.18916584	12.28099561	12.51451381
DENND5B	2.069	-	5.781834597	5.787711355	5.769715263	5.681934297	5.840717174	6.207532178	6.089530405	6.094740816	6.150906539	5.980175356	6.070216328	5.987662211	6.169250031	6.175020279	6.332353988
ARRDC2	2.058	+	7.948700363	7.644940664	7.976033108	8.221570427	8.556156503	9.33132431	8.276207841	8.181843872	8.437613224	8.219059582	8.108715016	8.239513672	7.796025324	7.684580624	7.918830099
VTN	2.055	-	6.946992189	9.794683091	8.37815546	8.336489336	8.468666625	9.720519081	7.404225119	8.018328736	9.06299559	6.34328616	5.773718076	8.183168775	4.762997626	4.852664014	5.394959078
CNNM1	2.042	+	5.756880824	5.75387175	5.414921794	5.50025529	5.407973863	5.404007885	5.196749104	5.128709815	5.106684239	5.104452526	5.037256983	5.150428929	5.117109768	5.157754801	5.132861248
KYNU	2.042	+	12.13655923	12.395622	12.32002433	12.25699572	12.34096029	12.56741992	11.40651639	11.52885671	11.97278692	11.03519084	10.64312495	11.6748043	10.58968215	10.79831875	10.98351164
DHCR24	2.038	-	10.25790973	10.20091775	9.889186121	9.788443359	9.82352474	10.0022318	8.477052297	7.853186164	7.516506453	9.207386262	9.351589539	7.341127483	8.764653675	8.411047442	8.979875426
PLA2G1B	2.032	-	4.566295907	4.54714016	4.449342698	4.609963765	4.407350774	4.457903585	4.308661318	4.400164368	4.293627467	4.133210517	4.476511143	4.581536794	4.256038262	4.253921674	4.407350774
NCRNA00263	2.025	+	NA	NA	NA	NA	NA	NA	NA	NA	NA	NA	NA	NA	NA	NA	NA
FGB	2.009	+	10.49491164	11.07195284	11.30488385	10.91626246	11.02494119	10.20797443	6.026021518	5.733430729	5.422758179	5.752127902	6.352315995	5.369257926	7.15455345	6.213598938	6.102938529
GPD1L	2.008	+	9.500377977	9.690252114	9.822256608	9.461600263	9.602340735	10.13177817	9.344142543	9.412281689	9.852406558	9.342861187	9.63101209	9.854501447	9.110710702	8.988128849	9.26627199
CEACAM16	2.001	+	NA	NA	NA	NA	NA	NA	NA	NA	NA	NA	NA	NA	NA	NA	NA
ELK3	1.998	+	5.856790441	5.834415297	5.762283817	5.86744912	5.718704155	5.888422792	7.15713137	7.368082714	7.52610487	7.054264091	7.408867954	7.565413332	7.48289419	7.584926126	7.324078061
DUSP6	1.993	-	6.620808938	8.405327457	8.097741778	7.493325486	7.560633212	8.465209284	6.681501227	6.336543367	8.485937768	5.965396755	6.766933863	7.491883133	5.615249774	6.532941778	6.835285813
MIR1208	1.991	+	NA	NA	NA	NA	NA	NA	NA	NA	NA	NA	NA	NA	NA	NA	NA
SLC29A3	1.991	+	8.889059977	9.173769286	8.847386452	8.86404115	9.117963556	8.975550433	8.785942857	9.206577829	8.46361592	8.775338038	8.739491627	8.413554581	8.540022049	8.383321097	8.42048431
KLF7	1.985	-	NA	NA	NA	NA	NA	NA	NA	NA	NA	NA	NA	NA	NA	NA	NA
SCNN1A	1.978	-	6.323632877	5.824826365	5.788850581	6.111054648	5.863022224	5.665825859	5.664860053	5.606497549	5.619777476	6.036696781	5.707285117	5.498154447	5.28856765	5.401054186	5.316265302
TFF1	1.97	-	10.92039705	12.4511493	12.91300892	12.64587529	12.66723785	12.58155892	12.61348234	12.51660416	12.25843128	11.95002474	11.14378888	11.50684579	8.424997567	9.628100536	9.604302209
ODC1	1.969	-	11.88284294	11.5530706	12.00559045	12.03891374	12.26078341	11.93507722	13.40264938	13.18058953	13.83525826	13.5255639	13.37606353	13.88235355	13.17030631	13.17030631	13.48987925
NFE2L2	1.956	-	11.14751322	11.30948197	11.31619263	11.47350329	10.99049072	11.20690174	10.48675593	10.47682962	10.57094764	10.38380504	10.30256182	10.55714542	10.32978226	10.42359554	10.52434996
NR2F2	1.952	+	8.124749081	7.99678781	8.28664024	8.184256062	8.128359935	7.327977184	6.391090525	6.451051126	6.780691299	6.142273771	6.314073947	6.285101526	6.413383204	6.432143704	6.682430961
MIR1469	1.947	+	NA	NA	NA	NA	NA	NA	NA	NA	NA	NA	NA	NA	NA	NA	NA
UBC	1.945	-	13.90829593	14.02448967	13.92196823	13.92196823	13.83175388	13.9751765	13.9277444	14.04900073	13.90332669	13.90582284	13.87967677	13.98750942	13.99534505	13.89712341	13.98750942
SRI	1.943	-	7.90324798	6.73130662	7.351004196	7.576570064	7.471504885	6.878542998	8.338089489	8.272008178	7.548451933	8.120197601	8.123183025	7.366142869	8.036856495	8.035527029	7.963501535
NDUFV2	1.935	+	NA	NA	NA	NA	NA	NA	NA	NA	NA	NA	NA	NA	NA	NA	NA
CPN1	1.931	-	5.743606758	5.428073287	5.209300368	5.84601466	5.094292199	4.97410434	5.209300368	5.132159575	5.209300368	5.397164099	5.108813678	5.209300368	5.087191472	5.261604107	5.068950077
UGT2B7	1.922	+	NA	NA	NA	NA	NA	NA	NA	NA	NA	NA	NA	NA	NA	NA	NA
GUCA1B	1.916	-	5.581889454	5.347665278	5.60552905	5.763735799	5.621428857	5.447510766	5.321180016	5.44005481	5.399701428	5.685519031	5.295408815	5.545691164	5.3572356	5.396219241	5.450953318
KDM6A	1.909	+	6.206338423	6.614557172	6.995290263	6.446982991	6.460063523	7.117317694	6.62464362	6.867829174	7.069901903	6.285700641	6.847713643	6.714130218	6.87395284	6.897535583	6.968039521
IKBKG	1.902	+	NA	NA	NA	NA	NA	NA	NA	NA	NA	NA	NA	NA	NA	NA	NA
FOXA2	1.9	-	8.723756098	8.568438255	8.751443921	8.679536948	8.484113108	7.968070778	6.916317325	7.095392403	7.549068412	6.73794034	6.91479178	7.415298083	7.383831164	7.276042315	7.518285159
SELENBP1	1.899	-	8.821363297	9.492210615	9.239647491	9.38851369	9.004415653	9.456360167	5.766880541	6.097571745	6.034366987	5.578162202	6.330962991	5.660562518	5.762403981	5.59101143	5.697067929
GPR126	1.891	+	6.761073303	5.01543181	6.387132335	5.990171805	6.516551162	5.236053106	6.825054214	6.930857426	6.353991772	6.498767751	6.56779933	5.127438697	6.588454818	6.409364105	6.337663955
FAM100A	1.885	-	7.126057748	7.112468957	7.133116653	7.325797487	7.417440122	7.353973625	7.672602264	7.656666134	7.306499639	7.539174784	7.534257407	7.325797487	7.166236808	7.281876709	7.310156041
AHCY	1.884	-	11.68064383	11.32055896	11.35429939	11.36666798	11.35900893	11.28947302	10.99997462	11.26519735	11.21384105	10.97117484	11.23901092	11.00971745	10.99456041	11.09915405	10.9454947
MAFK	1.881	+	8.120164253	7.536227496	8.100706552	8.009660492	8.409128167	8.805481492	9.226450974	9.096177145	9.105901792	9.204887973	9.164368393	9.092799608	8.851702787	8.894657471	8.734233495
LOC201651	1.88	+	6.041955505	7.821490681	7.206180662	6.192873234	7.015999558	8.480051219	7.660553971	8.317456767	8.516063077	7.197106023	7.750760264	8.236091463	8.413493007	8.438113651	8.27577422
EFNA1	1.873	+	10.88947601	10.37464409	11.03411376	11.11591098	11.69155603	12.19913127	12.40274404	12.42407836	11.80152118	12.43502551	12.32302004	11.71623478	11.66836891	11.36393571	11.56322704
CCDC109A	1.87	+	NA	NA	NA	NA	NA	NA	NA	NA	NA	NA	NA	NA	NA	NA	NA
TMEM123	1.868	-	11.7248643	11.63569422	11.68734767	11.8573557	11.69130855	11.77810338	11.55315044	11.2749621	11.21355455	10.7381082	10.7107968	10.90832328	11.04415123	10.95495111	11.07445902
NEDD4L	1.863	+	7.659075778	7.549937598	7.898064916	7.827879646	7.906981363	7.220496745	6.626372286	6.667924625	6.094994111	6.079442054	6.461314	5.959439352	6.737344368	6.826701729	6.899305949
SARM1	1.863	+	5.411556923	5.308312174	5.290325069	5.317016945	5.433488304	5.435573329	5.253832601	5.086957178	5.366821318	5.613812672	5.311301967	5.33705427	5.203761456	5.394950388	5.402111189
FRAT2	1.861	-	8.611254139	8.315817241	8.700256382	8.387086837	8.789667425	8.155932417	8.266279098	8.162227333	8.328202181	7.46305499	7.902630632	8.127829323	8.182165598	8.21260398	8.463448596
PPP1CB	1.859	+	9.609629702	9.429116932	9.769317323	9.406914095	9.489299797	9.641511816	9.818282292	9.783929359	9.839257068	9.903848591	9.926394254	9.774029925	10.22627797	9.981664792	10.07249532
SNORA80B	1.858	-	NA	NA	NA	NA	NA	NA	NA	NA	NA	NA	NA	NA	NA	NA	NA
DPAGT1	1.852	-	8.494860455	9.11591794	9.230460085	8.981052574	9.270924835	9.195672381	8.688624925	9.01424026	8.892229849	7.728471157	8.526860239	8.793187686	8.578434971	8.769701744	8.629916183
PIK3CA	1.848	+	6.528327592	7.255122229	7.329993303	6.274577015	6.785334779	7.421895773	7.323362948	7.478621358	7.605236376	6.961699239	7.666340144	7.441740291	8.015937255	8.028961678	8.09797869
UBB	1.842	+	14.06347678	13.87124778	14.0491486	14.05991641	13.86738491	13.85608663	13.87124778	13.84741329	13.87664831	13.88107279	13.80076608	13.84786485	13.872581	13.893899	13.78077652
NCRNA00111	1.831	+	NA	NA	NA	NA	NA	NA	NA	NA	NA	NA	NA	NA	NA	NA	NA
SLC1A7	1.827	-	5.440824891	5.444886987	5.356600898	5.557737207	5.407297692	5.38822687	5.32514075	5.416860386	5.409426775	5.553583504	5.233339582	5.491612976	5.299331149	5.440006127	5.356285974
RAI14	1.825	+	9.602085413	9.177515702	9.574842809	9.407677358	9.456461281	9.848418676	11.71042345	11.73159388	11.45187292	11.78263314	11.70659795	11.32715364	11.5679797	11.58479161	11.49819917
PLCD3	1.823	-	8.283184266	7.953902076	8.128353088	8.331102114	8.27221635	8.330471226	8.099174273	8.142258483	8.177536436	8.146383959	7.989663676	8.02435446	7.801103413	7.822037424	7.892371573
NFKBIZ	1.819	+	7.327506212	7.509664036	7.940081317	7.020537172	6.620849365	5.335339406	7.903466716	7.917358243	8.084687122	8.499350634	8.353240781	8.717207657	9.476069091	9.385044447	9.912513406
ACBD4	1.819	+	7.258055424	7.001360519	6.997622207	7.056889791	7.133416773	6.878911095	6.575481749	6.697719114	6.679688128	6.921367527	6.825910985	6.793823688	6.693780772	6.716405279	6.579040318
GCNT3	1.817	+	10.46149821	10.84969398	10.81648742	10.72551818	10.77349441	10.247777	8.241631536	8.391067203	8.242983747	8.280943628	8.440634856	8.32864462	8.543712385	8.050872345	8.186963476
SPTBN1	1.816	+	7.888769872	8.092369098	8.027487986	7.949488814	7.927916362	8.076814799	8.850428398	8.776663021	8.62889096	8.668502432	8.809487356	8.534696551	8.739463297	8.669664443	8.649552268
LOC100233209	1.812	-	NA	NA	NA	NA	NA	NA	NA	NA	NA	NA	NA	NA	NA	NA	NA
GDF15	1.808	+	9.984039529	10.13308002	10.17287888	10.2151617	9.577672128	9.313525455	7.685380488	8.185555124	7.883307262	6.784829816	7.614431911	7.607827276	7.406673654	7.90599972	7.985876004
IER3	1.804	-	11.61051619	10.50958636	11.36965715	12.08573729	12.13650712	12.26812237	13.19421865	12.87966674	12.85618507	13.1276241	13.02832221	12.85618507	13.26170849	13.19037333	13.03561866
FAM113B	1.804	+	10.19175603	9.326510685	8.883113328	9.438009357	9.23956763	10.06408915	11.28419794	11.28791567	11.69046473	11.3231353	11.27679921	11.79769211	11.123936	10.98944958	11.28425888
NCRNA00261	1.801	-	NA	NA	NA	NA	NA	NA	NA	NA	NA	NA	NA	NA	NA	NA	NA
HAPLN2	1.799	+	5.332977108	4.91241556	5.009251024	5.719277282	5.277888736	5.075880145	5.09920113	5.223934466	4.791524465	5.661274657	5.014644013	5.09027131	5.077210164	5.032923866	5.016186506
ZFX	1.795	+	6.723625267	6.913309275	6.69959411	6.605805236	6.786278724	7.303091901	6.45335613	6.47651817	6.644558556	6.216556189	6.556915346	6.518243895	6.894280808	6.726348285	6.928070556
ZMYND8	1.794	-	8.302422965	7.409802572	8.046045729	8.560662675	8.098692613	7.142381926	8.171780009	8.087593402	7.802371425	7.841170668	8.189864199	7.960246497	7.728451495	7.647435026	7.459230622
MIR1826	1.792	+	NA	NA	NA	NA	NA	NA	NA	NA	NA	NA	NA	NA	NA	NA	NA
SBK2	1.791	-	NA	NA	NA	NA	NA	NA	NA	NA	NA	NA	NA	NA	NA	NA	NA
SERPINE1	1.788	+	7.575080661	6.538673812	6.034775703	6.356580758	8.442281722	10.01082486	12.65362052	12.67971841	11.89568608	13.10876992	13.14840506	12.34935506	12.84326131	12.51743641	12.49980504
NINJ1	1.782	-	8.996743764	8.949445916	8.708401018	8.977613983	9.037165729	9.158280135	8.72673988	9.050683928	8.792705518	8.622866511	8.432748359	8.598228798	8.442473463	8.237642998	8.227372488
NAB2	1.781	+	6.188406049	6.436523699	6.028759591	6.159449964	6.273596124	6.748475642	6.907316331	6.629892399	6.966391233	7.121867132	7.199997994	6.860102871	6.760512003	6.968508517	6.80789006
DHX32	1.78	-	10.01138331	10.03979319	10.07827816	10.05910156	10.0198737	10.05080712	10.19717427	10.52852799	10.09420765	10.4114175	10.24539758	10.24539758	10.45837531	10.44735498	10.47097214
LOC400960	1.775	-	NA	NA	NA	NA	NA	NA	NA	NA	NA	NA	NA	NA	NA	NA	NA
FRAT1	1.773	+	6.674206185	6.925407913	6.777575304	7.154134744	6.897052275	7.176993995	6.144434487	6.505723788	6.035114144	6.271458876	5.980288028	5.915560645	6.315573252	6.603508173	6.50883188
PLEKHG3	1.768	+	7.66365134	7.536014225	7.719004071	7.66365134	7.608237018	7.928444452	7.709955632	7.84005924	7.00682888	7.890954989	7.690830616	7.231216052	7.389511474	7.790984556	7.528058579
TPCN1	1.757	+	8.728266256	8.763153787	8.518960561	8.787027838	8.743100125	8.669132897	8.301397745	8.504566445	7.938335144	8.137581131	7.971385251	8.180705047	8.117473776	8.064366755	7.998960179
SORBS3	1.757	+	7.476630143	6.590112675	6.697827373	7.186408365	6.989064358	6.653190253	6.389561751	6.357687426	6.089707348	6.406206501	6.297233415	6.430034161	6.265164074	6.23704524	6.119071908
RAPGEF3	1.755	-	5.493099074	5.204108723	5.315789175	5.754780301	5.325224135	5.178155789	5.302753055	5.298381816	5.149009258	5.350262573	5.317809585	5.461144631	5.19996915	5.348994617	5.312937395
ANG	1.754	+	10.50628622	11.51167853	11.13793476	11.08436977	10.91854953	11.77933749	7.613235483	8.403404828	8.631079366	7.211777236	7.434928636	7.894736548	6.983761954	6.759797882	7.016016016
RNASE4	1.754	+	11.31200714	12.02839979	11.8209524	11.86476794	11.58996895	12.05053327	8.570963761	8.906077523	9.4748363	8.049736034	8.655092642	8.811247817	8.120273719	7.963507868	8.422289956
PLD1	1.751	-	6.240711384	6.745827912	6.536040308	6.268769399	6.512653054	6.635901519	6.160966995	6.27939128	6.680100642	6.326579568	6.401335839	6.674504568	6.718084756	6.682576831	6.9592896
MIR3189	1.751	+	NA	NA	NA	NA	NA	NA	NA	NA	NA	NA	NA	NA	NA	NA	NA
SUMO1P1	1.751	-	NA	NA	NA	NA	NA	NA	NA	NA	NA	NA	NA	NA	NA	NA	NA
PCBP1	1.75	+	10.88188085	10.86801321	10.79068654	10.79168071	10.89145987	10.86683447	10.85965284	10.61128157	10.75882372	10.75539069	10.88205923	10.69074804	10.8178308	10.74572343	10.79168071
ZBTB5	1.75	-	9.008524372	9.020692469	9.162985744	8.729266853	8.945857974	9.402932144	9.271779731	9.131311037	9.507168628	9.125440701	9.198913418	9.321495675	9.188921423	9.283648895	9.387466282
RARB	1.75	+	7.382000725	7.025411295	7.318719654	7.16042127	7.241046766	7.050855705	6.655466838	7.33187384	6.269576445	6.698854058	7.02702871	6.710194814	7.035466501	7.132032579	6.860022291
F2RL1	1.747	+	8.194015748	8.357998083	8.327604744	8.323129869	8.049318093	8.385282177	9.103487015	9.552930153	9.286649392	9.682772499	10.102387	9.471071994	9.728922149	10.63248348	9.812232326
EXOSC2	1.742	+	8.497047947	7.980538052	8.262243975	8.101862608	8.261251067	8.065030282	7.567699268	7.81018321	7.551554052	7.634783538	7.825832173	7.367125469	7.962232396	7.924229237	7.787727718
LFNG	1.742	+	7.00164498	6.568881514	6.753015	6.916631292	7.374688632	7.964384409	7.961844599	7.569407124	7.559962973	7.997550446	7.585162512	7.514643836	7.136606495	6.92825038	6.986824739
B4GALT5	1.737	-	9.970620525	9.415903827	9.899806787	10.08463178	10.00517872	9.999784066	10.47553491	10.12928694	10.59680934	10.50317959	10.51677854	10.48603102	10.19359674	10.08567836	10.29448065
SYNPO	1.735	+	7.625952037	7.570156129	7.705907104	7.704221117	7.771440565	7.344478763	8.620931397	8.64340568	8.524820173	8.761489375	8.441723492	8.325935509	7.958867923	8.166710888	8.099417767
MIR3150	1.734	+	NA	NA	NA	NA	NA	NA	NA	NA	NA	NA	NA	NA	NA	NA	NA
SLC45A4	1.732	-	8.501690032	8.251402355	8.736865524	8.692886243	9.007305628	8.92529915	8.047786389	8.147424603	8.381313772	8.122774609	8.03250501	8.075261685	7.633643864	7.490098618	7.544146372
SEBOX	1.731	-	5.728807941	5.640369963	5.943696042	5.873497935	6.011383716	5.85292343	5.8576795	5.639910637	5.61144009	5.983592168	5.655369352	6.106151812	5.719706941	5.793433778	5.7171106
FOXP1	1.727	-	9.700044072	9.600026226	9.62276561	9.808549101	9.714124313	10.03292921	10.78118056	10.83958893	10.91789068	11.10658658	11.0193284	10.84220928	11.05444324	10.93314397	10.83796002
VNN3	1.716	-	4.710178124	4.595686507	4.673102109	4.758114118	4.727771676	4.552245052	4.52036791	4.523838588	4.399088984	4.624355338	4.370801649	4.575532759	4.51991615	4.449640776	4.45393007
GPX2	1.712	-	13.45319845	13.75488066	13.74176278	13.63053273	13.49932634	13.66828298	12.18699066	12.61822137	12.1489117	11.09205805	11.03044955	11.47619069	8.490485954	6.845042351	8.822095112
C1orf144	1.711	+	8.720894366	8.773227889	8.786277738	8.680172253	8.757733114	8.506614176	8.600804267	8.733224297	8.505163067	8.679175158	8.706677362	8.754887225	8.401596824	8.469906199	8.351736945
IQCD	1.705	-	5.267389744	4.984759629	5.163370964	5.423585707	5.199903731	5.185456872	5.177063815	5.550502671	5.130119728	5.643774663	5.098788221	5.224413118	5.022968169	5.185456872	5.151119169
PER1	1.698	-	6.964028633	7.029840214	6.834109815	7.019387073	6.958979479	6.958979479	6.867764814	6.947737972	6.776810995	6.958979479	6.732178219	6.995499668	7.018982171	6.996768188	6.991430152
DST	1.696	-	7.801157125	8.05735786	7.832833134	8.01470077	7.89138517	8.396495352	7.616306882	7.741580982	7.801157125	7.654569591	7.57442848	7.763996857	7.776680037	7.780668844	7.901537162
C17orf87	1.694	-	NA	NA	NA	NA	NA	NA	NA	NA	NA	NA	NA	NA	NA	NA	NA
RIN2	1.69	+	10.98386145	10.62746787	11.15757222	11.10349543	11.1328281	11.76807305	11.45999327	11.5572531	11.56361936	11.29714656	11.36430037	11.44502413	11.39366945	11.36430037	11.50301725
CAPN2	1.689	+	12.72650971	12.58332717	12.64994696	12.66694968	12.56961106	12.67914107	13.42063773	13.3932344	13.13056971	13.39777438	13.41085729	13.18635428	13.28593443	13.32708503	13.27244789
VAMP2	1.688	-	6.345348093	6.412820103	6.174508001	6.150891882	6.451928131	6.603249697	6.122793969	5.883161815	6.146634135	5.927954423	5.882213171	6.069420086	6.039719935	6.122793969	5.848467845
TGFBR2	1.686	+	10.02431037	10.54205237	10.29549679	10.4482493	10.12296005	10.31021637	8.946587948	8.93264533	9.834725544	9.164863919	9.260993751	9.777628388	9.583349649	9.682297632	9.712992591
ECH1	1.685	-	11.7979186	11.95962871	11.87196898	11.72864451	11.70961638	12.05022374	10.83460494	11.41820548	11.22285696	10.64273923	10.84292878	11.00812707	10.79084096	10.87037677	10.46536369
C9orf150	1.683	+	NA	NA	NA	NA	NA	NA	NA	NA	NA	NA	NA	NA	NA	NA	NA
ARHGEF18	1.671	+	9.293523813	8.893314158	9.162985744	9.262790812	9.067776013	9.851853613	11.95547522	12.23045733	11.81399603	11.96531761	11.91520477	11.61280722	11.42040262	11.18062177	11.26815463
HIVEP2	1.666	-	6.018876277	6.049898412	6.064203144	5.938849291	6.005323457	6.611433701	7.56329792	7.275624715	8.055514237	7.70385435	7.507757925	7.651214393	7.154744552	7.199078593	7.418176205
MGST1	1.665	+	13.2284869	13.6263561	13.47394329	13.26693954	13.22577979	13.59887026	12.15532663	12.5663552	12.6189853	11.84127552	11.94167165	12.35041062	12.42456877	12.15488295	12.40753075
MIR663B	1.664	-	NA	NA	NA	NA	NA	NA	NA	NA	NA	NA	NA	NA	NA	NA	NA
NEDD1	1.655	+	7.024029094	6.899152448	7.075239145	6.592474398	6.910990967	6.849535304	6.814992928	6.623904299	6.791753483	6.343326631	6.818575522	6.472296582	7.068789733	7.032697302	7.168618426
SIRT4	1.65	+	4.603286498	4.861885508	4.711107167	4.646129928	4.681631054	4.681631054	4.580781255	4.681631054	4.640409795	4.530108137	4.719616516	4.624783642	4.696792459	4.880309945	4.780423522
C20orf196	1.649	+	5.957695125	6.036701501	6.343843223	5.973172794	6.1190601	6.172364092	5.470734519	5.73812269	5.665915201	5.7256911	5.510203021	5.749422802	5.483645234	5.425701425	5.529192186
SLC13A2	1.645	+	5.009566834	4.893118805	5.145068436	5.082160456	4.972401137	4.928073881	5.060789151	5.017311436	4.933887967	5.446886603	4.957614903	5.174897207	4.999849387	4.9539179	5.05374301
STARD10	1.642	-	9.474816805	9.326807818	9.793457287	10.16531059	10.04705162	9.425081793	8.341325095	8.68055064	7.625774322	8.020738341	8.01974487	7.443647681	7.65286569	7.329996552	7.561983051
CSAD	1.641	-	5.820820646	6.36739848	6.076614275	5.560524724	6.246114234	6.290549801	5.864010292	6.114990665	6.464688416	5.881376424	6.253104914	6.335592638	6.792344145	6.701476972	6.934415992
ZNF740	1.638	+	7.373287548	7.21678535	7.220026921	7.497987999	7.208552945	7.240767546	7.247148811	7.454442489	7.097907184	7.447894541	7.072351455	7.245225088	7.161829928	7.226364723	7.074639474
ABHD4	1.637	+	9.774896215	10.32943326	9.911034059	9.773601899	9.844890205	10.35429618	8.361361486	8.450580195	8.396895039	8.564685319	8.530836248	8.531362717	8.500356326	8.601186594	8.673975359
ACP2	1.624	-	8.74737243	8.769570014	8.657844521	8.938640254	8.633002046	8.747021299	10.04878946	9.974991183	9.406494439	10.15687042	10.01667293	9.83806688	9.173017804	9.180500379	8.993433116
NR1H3	1.623	+	7.682352908	7.785615873	7.761660062	7.594917875	7.910443166	8.231990144	7.689954102	8.228962077	8.019960605	7.430815735	7.797324003	7.784108837	6.808388237	6.755904733	6.617769762
SEPT9	1.613	+	8.697560839	8.749130184	8.731935543	8.629224881	8.74339583	8.734521873	8.751561881	8.775537166	8.583293821	8.561654566	8.593951874	8.521581857	8.606155981	8.46471337	8.175268575
WWC3	1.61	+	8.881996006	8.412685441	9.001465901	8.898779922	8.910648213	8.684997115	9.642051031	9.719397929	9.821886258	9.652149662	9.82916311	9.619919402	9.81074775	9.912406734	9.865808485
CDC25C	1.61	-	7.247607007	5.541795191	6.280336896	6.292339397	6.305502472	5.098873321	5.853762422	5.742075534	5.094855432	4.979945871	5.349251292	5.26164547	6.169782266	5.233384267	5.22635735
SLC38A2	1.606	-	11.55961601	11.88666768	11.88666768	11.73030149	11.42612642	11.99705179	11.69208865	11.68881146	11.9437642	11.99874586	11.83816214	11.82613566	12.12852157	12.41724456	12.33785324
TPD52	1.606	-	9.414550227	9.06071518	9.358070114	9.189956198	9.192913848	9.471907136	10.27732991	10.02155439	10.4441257	9.991639614	10.18530284	10.11366264	10.41215123	10.26920152	10.29531375
C21orf84	1.605	-	NA	NA	NA	NA	NA	NA	NA	NA	NA	NA	NA	NA	NA	NA	NA
FAM53C	1.604	+	8.205493331	8.115024089	8.055807863	8.115024089	8.115024089	7.802327007	8.12164403	7.972848662	7.893755691	8.086728949	8.115024089	8.033807629	8.367240306	8.568430485	8.474226955
GIP	1.602	-	6.239049495	5.599401547	5.789719296	6.001428847	5.884207987	5.661888885	6.474903527	6.346947561	5.982586568	6.593677159	6.360439696	6.028769472	6.893254487	7.162185368	6.794211951
TMEM212	1.6	+	4.473269871	4.407350774	4.289586064	4.460241359	4.529982881	4.314098157	4.249000668	3.965837715	4.312873636	4.249000668	4.2202614	4.325744135	4.172386183	4.131493119	4.119692518
TMEM194A	1.595	-	6.564446461	5.903915528	6.118550341	5.954328285	6.053997793	5.549332635	5.926299077	5.818951053	6.232244971	5.371586153	6.163860999	6.184050254	6.622588809	6.562495583	6.731096622
ZNF585B	1.594	-	4.621229405	4.863689599	4.523522086	4.82353793	4.479831172	4.452334536	4.308646726	4.38456346	4.390340542	4.473576724	4.270550896	4.513318843	4.49321615	4.534147699	4.375475141
SCD	1.589	+	11.4693277	11.01862498	10.46678273	10.51460363	10.19293812	10.51639225	10.22534918	9.721502769	9.91344477	10.56251682	10.78863053	10.23903603	11.27714433	11.27493838	11.46877815
FOXJ3	1.587	-	7.905463541	8.144115286	7.900177649	7.925820482	7.96180217	8.053309723	7.514579732	7.487358332	7.703548424	7.456063639	7.544913123	7.406635605	7.670616894	7.696669472	7.715917743
CALM2	1.587	-	13.88445184	13.76011683	13.75615002	13.81181981	13.57830619	13.80872567	13.76011683	13.62680839	13.79684455	13.75301414	13.74983216	13.74737457	13.80053286	13.78541133	13.83934021
PHLDB2	1.585	+	7.341393491	6.581805163	7.166169735	7.020466526	6.957700211	6.613482676	8.506108166	8.088764273	7.464873146	8.667918238	8.874682054	7.637775565	8.78109552	8.735573945	8.901794676
ABCC2	1.58	+	10.53100553	11.17613988	11.08889157	10.51974854	10.56739535	11.06467392	7.177452378	7.574071481	7.987630958	7.210110313	7.769344988	8.050014057	8.1020549	7.617200151	7.907187437
IER5	1.579	+	10.74651381	10.40068339	10.64878325	10.60235988	10.26929887	10.97200077	10.50511961	10.12229278	10.8580431	10.14260713	10.51893589	10.59530125	10.61110926	10.7866531	10.88412177
DCDC2	1.574	-	7.305082931	7.233110584	7.071322712	7.020961601	7.043789132	7.489108267	4.640761772	5.112575078	5.797317631	4.892418662	4.777466849	5.460585892	4.715544766	4.587888902	4.735889582
NCRNA00262	1.573	-	NA	NA	NA	NA	NA	NA	NA	NA	NA	NA	NA	NA	NA	NA	NA
IGF1R	1.573	+	9.561684521	9.710343052	9.714884522	9.70303158	9.319168426	9.962948239	9.776026757	9.669492053	10.19830889	9.851108183	9.81047711	9.937495478	9.857242902	9.792563856	9.892337868
SMARCD1	1.573	+	7.713470616	7.798174501	7.573043903	7.62241069	7.731539433	7.673876274	7.711267743	7.832768292	7.70197446	7.919918865	7.885206302	7.745183999	7.625543648	7.588715792	7.588917781
WISP2	1.572	+	7.378119379	5.225811266	5.524682095	6.194759823	5.741800046	5.52959101	6.341389809	5.909785845	5.567025919	6.294500014	5.310272487	5.413514376	5.661704724	5.231648347	5.06848228
ABCC3	1.571	+	9.53662709	9.726000281	9.700206871	9.791893067	9.631414633	9.749618697	9.492942512	9.566982994	9.748087083	9.375129644	9.389673211	9.525599342	8.752308731	8.592740957	8.811164947
FLOT1	1.569	-	9.037955111	8.977109551	8.906670686	9.150898672	9.153259493	8.79867757	7.909488457	8.215474818	7.855676203	7.487720689	7.810852747	7.952839938	8.157543109	8.086424118	7.993928831
RNF213	1.567	+	6.982690538	7.0632331	7.280721079	7.27020634	7.129023093	7.239858374	7.091658264	7.297835906	7.19855041	6.967100136	7.135791687	7.235096644	7.021554602	7.003832214	7.145303981
DLEU2	1.561	-	4.500094639	4.464149613	4.415303847	4.516982774	4.465762794	4.302673141	4.255546003	4.278648375	4.318589435	4.428093142	4.307140342	4.29887319	4.298300887	4.279595132	4.202498826
ACBD5	1.559	-	9.373015237	9.302234979	9.399587408	9.25287724	9.242289103	9.62985753	8.756081015	8.704244888	8.872752736	8.768219549	8.79536531	8.720822773	8.889977891	8.842176282	8.933464951
CBFA2T2	1.557	+	6.111302483	6.080509603	6.128791246	6.016275896	6.226723555	6.291156995	6.363079935	6.383757141	6.594514894	6.223453755	6.324455407	6.507851127	6.335338882	6.33662658	6.422840428
JUNB	1.552	+	7.963730236	7.744955316	8.482914233	9.166001367	10.57500197	11.25357902	10.84820131	10.89751555	10.81773906	10.69862104	10.75877701	10.53861201	10.51153094	10.44608678	10.26680782
ANKRD30BL	1.55	-	11.09476134	11.19046433	11.08885633	11.73722368	11.69202093	11.69827179	12.17323035	12.0543055	11.87525447	11.84591729	11.61296626	11.78820287	11.97125386	11.159807	11.12276511
