# Supplementary material for: A systematic approach identifies FOXA1 as a key factor in the loss of epithelial traits during the epithelial-to-mesenchymal transition in lung cancer
Source: BMC Genomics. 2013 Oct 4;14:680. doi: 10.1186/1471-2164-14-680 (PMC3852829; doi:10.1186/1471-2164-14-680)
Supplement: Additional file 3: Table S3 — The information of all enriched functions, enrichment scores, and the enriched genes. [file 1471-2164-14-680-S3.xlsx]

## Sheet: Supplementary Table 2
Ontology	ID	Desc	Enriched genes(↓)	pVal	adjpVal
GO Biological Process	GO:0050896	response to stimulus	ANG(↓),CPN1,DHCR24(↓),DUSP1,DUSP6,ECT2(↓),EFNA1,ELK3,F2RL1,FGA(↓),FGB(↓),FGL1(↓),FOS(↓),FOXA2(↓),FRAT1(↓),FRAT2,GCNT3(↓),GDF15(↓),GLRX2,GPR126,GPRC5A(↓),GUCA1B,HES1,HNF1A,HNF1B,IKBKG,KLF7,KLF9,KYNU(↓),MAFK,MCU(↓),NEDD4L(↓),NFE2L2(↓),NFKBIZ,NINJ1,NR1D1,NR2F2(↓),ODC1,PDK4(↓),PIK3CA,PLA2G1B,PLCD3,PON2,PPAP2B,RAPGEF3,RARB,RPH3AL(↓),SARM1,SCNN1A,SERPINE1,SMAD3,TFF1,TGIF1,UBB,UBC,VTN,WEE1,	1.92e-06	0.000392626
GO Biological Process	GO:0007154	cell communication	ANG(↓),DHCR24(↓),DUSP1,DUSP6,ECT2(↓),EFNA1,ELK3,F2RL1,FGA(↓),FGB(↓),FGL1(↓),FOS(↓),FOXA2(↓),FRAT1(↓),FRAT2,GDF15(↓),GLRX2,GPR126,GPRC5A(↓),GUCA1B,HES1,HNF1A,HNF1B,IKBKG,KLF9,MCU(↓),NAB2,NFE2L2(↓),NR1D1,NR2F2(↓),PDK4(↓),PIK3CA,PLA2G1B,PLCD3,PPAP2B,RAPGEF3,RARB,SARM1,SMAD3,UBB,UBC,	6.27e-06	0.000550369
GO Biological Process	GO:0007165	signal transduction	DHCR24(↓),DUSP1,DUSP6,ECT2(↓),EFNA1,ELK3,F2RL1,FGA(↓),FGB(↓),FGL1(↓),FOS(↓),FOXA2(↓),FRAT1(↓),FRAT2,GDF15(↓),GPR126,GPRC5A(↓),GUCA1B,HES1,HNF1A,IKBKG,KLF9,MCU(↓),NFE2L2(↓),NR1D1,NR2F2(↓),PDK4(↓),PIK3CA,PLA2G1B,PLCD3,PPAP2B,RAPGEF3,RARB,SARM1,SMAD3,UBB,UBC,	8.09e-06	0.000550369
GO Biological Process	GO:0010038	response to metal ion	DUSP1,ECT2(↓),FGA(↓),FGB(↓),FOS(↓),NEDD4L(↓),TFF1,	0.000194725	0.00993098
GO Biological Process	GO:0051592	response to calcium ion	DUSP1,ECT2(↓),FGA(↓),FGB(↓),FOS(↓),	0.000498618	0.0180943
GO Biological Process	GO:0048522	positive regulation of cellular process	ANG(↓),DUSP1,DUSP6,ECT2(↓),EFNA1,EXOSC2(↓),F2RL1,FOS(↓),FOXA2(↓),HES1,HNF1A,HNF1B,IKBKG,KLF7,NEDD4L(↓),NFE2L2(↓),NR2F2(↓),ODC1,PIK3CA,PLA2G1B,PPAP2B,RARB,RPH3AL(↓),SERPINE1,SMAD3,SORBS3(↓),TGIF1,UBB,UBC,VTN,	0.000532187	0.0180943
GO Biological Process	GO:0010033	response to organic substance	ANG(↓),CPN1,DUSP1,DUSP6,FGL1(↓),FOS(↓),FOXA2(↓),GLRX2,HNF1A,HNF1B,KYNU(↓),NFE2L2(↓),NR1D1,NR2F2(↓),PIK3CA,PLA2G1B,RARB,SERPINE1,SMAD3,TFF1,TGIF1,	0.00367148	0.0206676
GO Biological Process	GO:0010035	response to inorganic substance	DUSP1,ECT2(↓),FGA(↓),FGB(↓),FOS(↓),GLRX2,NEDD4L(↓),SERPINE1,TFF1,	0.000979527	0.0206676
GO Biological Process	GO:0032879	regulation of localization	ANG(↓),ECT2(↓),EFNA1,F2RL1,FOXA2(↓),HNF1A,NEDD4L(↓),NR2F2(↓),PLA2G1B,PPAP2B,PPP1CB,RAPGEF3,RPH3AL(↓),SERPINE1,SMAD3,TPCN1(↓),VTN,	0.000885299	0.0206676
GO Biological Process	GO:0065009	regulation of molecular function	ANG(↓),DHCR24(↓),DUSP1,DUSP6,ECT2(↓),EFNA1,FOS(↓),FOXA2(↓),GUCA1B,HES1,HEXIM1,HEXIM2(↓),HR,IKBKG,NR2F2(↓),PLA2G1B,PPAP2B,SERPINE1,SMAD3,UBB,UBC,VTN,	0.00491642	0.0206676
GO Biological Process	GO:0019222	regulation of metabolic process	ANG(↓),DHCR24(↓),DUSP1,DUSP6,ECT2(↓),EFNA1,ELK3,F2RL1,FOS(↓),FOXA2(↓),GLRX2,GUCA1B,HES1,HEXIM1,HEXIM2(↓),HNF1A,HNF1B,HR,IKBKG,KLF7,KLF9,MAFK,NAB2,NEDD4L(↓),NFE2L2(↓),NFKBIZ,NR1D1,NR2F2(↓),ODC1,PDK4(↓),PIK3CA,PLA2G1B,PPAP2B,PPP1CB,RAPGEF3,RARB,SERPINE1,SMAD3,SORBS3(↓),TGIF1,UBB,UBC,VTN,ZBTB5,ZFX,ZMYND8,	0.00562742	0.0216602
GO Biological Process	GO:0006950	response to stress	ANG(↓),DHCR24(↓),DUSP1,DUSP6,ECT2(↓),ELK3,F2RL1,FGA(↓),FGB(↓),FOS(↓),GLRX2,HNF1A,IKBKG,KYNU(↓),MAFK,NFE2L2(↓),NFKBIZ,NINJ1,PIK3CA,PON2,RAPGEF3,SARM1,SERPINE1,SMAD3,TFF1,UBB,UBC,WEE1,	0.00559799	0.0216602
GO Biological Process	GO:0043549	regulation of kinase activity	ANG(↓),DUSP1,DUSP6,ECT2(↓),EFNA1,FOXA2(↓),HEXIM1,HEXIM2(↓),IKBKG,NR2F2(↓),PLA2G1B,UBB,UBC,	0.00705437	0.0261653
GO Biological Process	GO:0051338	regulation of transferase activity	ANG(↓),DUSP1,DUSP6,ECT2(↓),EFNA1,FOXA2(↓),HEXIM1,HEXIM2(↓),IKBKG,NR2F2(↓),PLA2G1B,UBB,UBC,	0.00705437	0.0261653
GO Biological Process	GO:0006979	response to oxidative stress	DHCR24(↓),DUSP1,ECT2(↓),FOS(↓),GLRX2,HNF1A,NFE2L2(↓),PON2,SERPINE1,	0.00896996	0.0319434
GO Biological Process	GO:0051050	positive regulation of transport	ANG(↓),ECT2(↓),F2RL1,NEDD4L(↓),PLA2G1B,RPH3AL(↓),SERPINE1,SMAD3,VTN,	0.00896996	0.0319434
GO Biological Process	GO:0048519	negative regulation of biological process	ANG(↓),DHCR24(↓),DUSP1,DUSP6,EFNA1,ELK3,F2RL1,FOXA2(↓),HES1,HEXIM1,HEXIM2(↓),HNF1A,HNF1B,HR,IER3,NAB2,NEDD4L(↓),NR1D1,NR2F2(↓),PIK3CA,PPAP2B,RARB,RPH3AL(↓),SERPINE1,SMAD3,SORBS3(↓),TGIF1,UBB,UBC,VTN,ZMYND8,	0.0107858	0.0372931
GO Biological Process	GO:0006357	regulation of transcription from RNA polymerase II promoter	EFNA1,F2RL1,FOS(↓),FOXA2(↓),HES1,HEXIM1,HEXIM2(↓),HNF1A,HNF1B,KLF7,KLF9,NFE2L2(↓),NR1D1,NR2F2(↓),PLA2G1B,RARB,SMAD3,SORBS3(↓),TGIF1,ZMYND8,	0.012394	0.0421397
GO Cellular Component	GO:0005577	fibrinogen complex	FGA(↓),FGB(↓),FGL1(↓),	0.00106442	0.0206676
Pathway Commons	517151	ErbB receptor signaling network	CP(↓),DUSP1,DUSP6,EFNA1,FGA(↓),FGB(↓),FOS(↓),GDF15(↓),HES1,IKBKG,NEDD4L(↓),ODC1,PIK3CA,SERPINE1,SMAD3,TGIF1,VTN,	0.00516691	0.0206676
Pathway Commons	517227	LKB1 signaling events	CP(↓),DUSP1,DUSP6,EFNA1,FGA(↓),FGB(↓),FOS(↓),GDF15(↓),HES1,IKBKG,NEDD4L(↓),ODC1,PIK3CA,SERPINE1,SMAD3,TGIF1,VTN,	0.00516691	0.0206676
Pathway Commons	517213	Sphingosine 1-phosphate (S1P) pathway	CP(↓),DUSP1,DUSP6,EFNA1,FGA(↓),FGB(↓),FOS(↓),GDF15(↓),HES1,IKBKG,NEDD4L(↓),ODC1,PIK3CA,SERPINE1,SMAD3,TGIF1,VTN,	0.00516691	0.0206676
Pathway Commons	517156	Alpha9 beta1 integrin signaling events	CP(↓),DUSP1,DUSP6,EFNA1,FGA(↓),FGB(↓),FOS(↓),GDF15(↓),HES1,IKBKG,NEDD4L(↓),ODC1,PIK3CA,SERPINE1,SMAD3,TGIF1,VTN,	0.00516691	0.0206676
Pathway Commons	517153	VEGF and VEGFR signaling network	CP(↓),DUSP1,DUSP6,EFNA1,FGA(↓),FGB(↓),FOS(↓),GDF15(↓),HES1,IKBKG,NEDD4L(↓),ODC1,PIK3CA,SERPINE1,SMAD3,TGIF1,VTN,	0.00516691	0.0206676
Pathway Commons	517197	Endothelins	CP(↓),DUSP1,DUSP6,EFNA1,FGA(↓),FGB(↓),FOS(↓),GDF15(↓),HES1,IKBKG,NEDD4L(↓),ODC1,PIK3CA,SERPINE1,SMAD3,TGIF1,VTN,	0.00516691	0.0206676
Pathway Commons	517032	Syndecan-1-mediated signaling events	CP(↓),DUSP1,DUSP6,EFNA1,FGA(↓),FGB(↓),FOS(↓),GDF15(↓),HES1,IKBKG,NEDD4L(↓),ODC1,PIK3CA,SERPINE1,SMAD3,TGIF1,VTN,	0.00516691	0.0206676
Pathway Commons	517130	Thrombin/protease-activated receptor (PAR) pathway	CP(↓),DUSP1,DUSP6,EFNA1,FGA(↓),FGB(↓),FOS(↓),GDF15(↓),HES1,IKBKG,NEDD4L(↓),ODC1,PIK3CA,SERPINE1,SMAD3,TGIF1,VTN,	0.00516691	0.0206676
Pathway Commons	517134	Plasma membrane estrogen receptor signaling	CP(↓),DUSP1,DUSP6,EFNA1,FGA(↓),FGB(↓),FOS(↓),GDF15(↓),HES1,IKBKG,NEDD4L(↓),ODC1,PIK3CA,SERPINE1,SMAD3,TGIF1,VTN,	0.00516691	0.0206676
Pathway Commons	517109	PAR1-mediated thrombin signaling events	CP(↓),DUSP1,DUSP6,EFNA1,FGA(↓),FGB(↓),FOS(↓),GDF15(↓),HES1,IKBKG,NEDD4L(↓),ODC1,PIK3CA,SERPINE1,SMAD3,TGIF1,VTN,	0.00516691	0.0206676
Pathway Commons	517070	Glypican 1 network	CP(↓),DUSP1,DUSP6,EFNA1,FGA(↓),FGB(↓),FOS(↓),GDF15(↓),HES1,IKBKG,NEDD4L(↓),ODC1,PIK3CA,SERPINE1,SMAD3,TGIF1,VTN,	0.00516691	0.0206676
Pathway Commons	517107	IFN-gamma pathway	CP(↓),DUSP1,DUSP6,EFNA1,FGA(↓),FGB(↓),FOS(↓),GDF15(↓),HES1,IKBKG,NEDD4L(↓),ODC1,PIK3CA,SERPINE1,SMAD3,TGIF1,VTN,	0.00516691	0.0206676
Pathway Commons	517094	Signaling events mediated by VEGFR1 and VEGFR2	CP(↓),DUSP1,DUSP6,EFNA1,FGA(↓),FGB(↓),FOS(↓),GDF15(↓),HES1,IKBKG,NEDD4L(↓),ODC1,PIK3CA,SERPINE1,SMAD3,TGIF1,VTN,	0.00516691	0.0206676
Pathway Commons	517142	IL3-mediated signaling events	CP(↓),DUSP1,DUSP6,EFNA1,FGA(↓),FGB(↓),FOS(↓),GDF15(↓),HES1,IKBKG,NEDD4L(↓),ODC1,PIK3CA,SERPINE1,SMAD3,TGIF1,VTN,	0.00516691	0.0206676
Pathway Commons	517050	Nectin adhesion pathway	CP(↓),DUSP1,DUSP6,EFNA1,FGA(↓),FGB(↓),FOS(↓),GDF15(↓),HES1,IKBKG,NEDD4L(↓),ODC1,PIK3CA,SERPINE1,SMAD3,TGIF1,VTN,	0.00516691	0.0206676
Pathway Commons	517058	TRAIL signaling pathway	CP(↓),DUSP1,DUSP6,EFNA1,FGA(↓),FGB(↓),FOS(↓),GDF15(↓),HES1,IKBKG,NEDD4L(↓),ODC1,PIK3CA,SERPINE1,SMAD3,TGIF1,VTN,	0.00516691	0.0206676
Pathway Commons	517075	PDGF receptor signaling network	CP(↓),DUSP1,DUSP6,EFNA1,FGA(↓),FGB(↓),FOS(↓),GDF15(↓),HES1,IKBKG,NEDD4L(↓),ODC1,PIK3CA,SERPINE1,SMAD3,TGIF1,VTN,	0.00516691	0.0206676
Pathway Commons	517039	GMCSF-mediated signaling events	CP(↓),DUSP1,DUSP6,EFNA1,FGA(↓),FGB(↓),FOS(↓),GDF15(↓),HES1,IKBKG,NEDD4L(↓),ODC1,PIK3CA,SERPINE1,SMAD3,TGIF1,VTN,	0.00516691	0.0206676
Pathway Commons	517069	Signaling events mediated by Hepatocyte Growth Factor Receptor (c-Met)	CP(↓),DUSP1,DUSP6,EFNA1,FGA(↓),FGB(↓),FOS(↓),GDF15(↓),HES1,IKBKG,NEDD4L(↓),ODC1,PIK3CA,SERPINE1,SMAD3,TGIF1,VTN,	0.00516691	0.0206676
Pathway Commons	517205	IL5-mediated signaling events	CP(↓),DUSP1,DUSP6,EFNA1,FGA(↓),FGB(↓),FOS(↓),GDF15(↓),HES1,IKBKG,NEDD4L(↓),ODC1,PIK3CA,SERPINE1,SMAD3,TGIF1,VTN,	0.00516691	0.0206676
Pathway Commons	517060	IGF1 pathway	CP(↓),DUSP1,DUSP6,EFNA1,FGA(↓),FGB(↓),FOS(↓),GDF15(↓),HES1,IKBKG,NEDD4L(↓),ODC1,PIK3CA,SERPINE1,SMAD3,TGIF1,VTN,	0.00516691	0.0206676
Pathway Commons	517181	EGFR-dependent Endothelin signaling events	CP(↓),DUSP1,DUSP6,EFNA1,FGA(↓),FGB(↓),FOS(↓),GDF15(↓),HES1,IKBKG,NEDD4L(↓),ODC1,PIK3CA,SERPINE1,SMAD3,TGIF1,VTN,	0.00516691	0.0206676
Pathway Commons	517037	Glypican pathway	CP(↓),DUSP1,DUSP6,EFNA1,FGA(↓),FGB(↓),FOS(↓),GDF15(↓),HES1,IKBKG,NEDD4L(↓),ODC1,PIK3CA,SERPINE1,SMAD3,TGIF1,VTN,	0.00516691	0.0206676
Pathway Commons	517215	Proteoglycan syndecan-mediated signaling events	CP(↓),DUSP1,DUSP6,EFNA1,FGA(↓),FGB(↓),FOS(↓),GDF15(↓),HES1,IKBKG,NEDD4L(↓),ODC1,PIK3CA,SERPINE1,SMAD3,TGIF1,VTN,	0.00516691	0.0206676
Pathway Commons	517095	Beta1 integrin cell surface interactions	CP(↓),DUSP1,DUSP6,EFNA1,FGA(↓),FGB(↓),FOS(↓),GDF15(↓),HES1,IKBKG,NEDD4L(↓),ODC1,PIK3CA,SERPINE1,SMAD3,TGIF1,VTN,	0.00516691	0.0206676
Pathway Commons	517077	Integrin family cell surface interactions	CP(↓),DUSP1,DUSP6,EFNA1,FGA(↓),FGB(↓),FOS(↓),GDF15(↓),HES1,IKBKG,NEDD4L(↓),ODC1,PIK3CA,SERPINE1,SMAD3,TGIF1,VTN,	0.00516691	0.0206676
Pathway Commons	517118	PDGFR-beta signaling pathway	CP(↓),DUSP1,DUSP6,EFNA1,FGA(↓),FGB(↓),FOS(↓),GDF15(↓),HES1,IKBKG,NEDD4L(↓),ODC1,PIK3CA,SERPINE1,SMAD3,TGIF1,VTN,	0.00516691	0.0206676
Pathway Commons	517097	Urokinase-type plasminogen activator (uPA) and uPAR-mediated signaling	CP(↓),DUSP1,DUSP6,EFNA1,FGA(↓),FGB(↓),FOS(↓),GDF15(↓),HES1,IKBKG,NEDD4L(↓),ODC1,PIK3CA,SERPINE1,SMAD3,TGIF1,VTN,	0.00516691	0.0206676
Pathway Commons	517044	Insulin Pathway	CP(↓),DUSP1,DUSP6,EFNA1,FGA(↓),FGB(↓),FOS(↓),GDF15(↓),HES1,IKBKG,NEDD4L(↓),ODC1,PIK3CA,SERPINE1,SMAD3,TGIF1,VTN,	0.00516691	0.0206676
Pathway Commons	517131	Class I PI3K signaling events	CP(↓),DUSP1,DUSP6,EFNA1,FGA(↓),FGB(↓),FOS(↓),GDF15(↓),HES1,IKBKG,NEDD4L(↓),ODC1,PIK3CA,SERPINE1,SMAD3,TGIF1,VTN,	0.00516691	0.0206676
Pathway Commons	517132	Arf6 signaling events	CP(↓),DUSP1,DUSP6,EFNA1,FGA(↓),FGB(↓),FOS(↓),GDF15(↓),HES1,IKBKG,NEDD4L(↓),ODC1,PIK3CA,SERPINE1,SMAD3,TGIF1,VTN,	0.00516691	0.0206676
Pathway Commons	517128	EGF receptor (ErbB1) signaling pathway	CP(↓),DUSP1,DUSP6,EFNA1,FGA(↓),FGB(↓),FOS(↓),GDF15(↓),HES1,IKBKG,NEDD4L(↓),ODC1,PIK3CA,SERPINE1,SMAD3,TGIF1,VTN,	0.00516691	0.0206676
Pathway Commons	517163	Arf6 downstream pathway	CP(↓),DUSP1,DUSP6,EFNA1,FGA(↓),FGB(↓),FOS(↓),GDF15(↓),HES1,IKBKG,NEDD4L(↓),ODC1,PIK3CA,SERPINE1,SMAD3,TGIF1,VTN,	0.00516691	0.0206676
Pathway Commons	517087	Internalization of ErbB1	CP(↓),DUSP1,DUSP6,EFNA1,FGA(↓),FGB(↓),FOS(↓),GDF15(↓),HES1,IKBKG,NEDD4L(↓),ODC1,PIK3CA,SERPINE1,SMAD3,TGIF1,VTN,	0.00516691	0.0206676
Pathway Commons	517152	Signaling events mediated by focal adhesion kinase	CP(↓),DUSP1,DUSP6,EFNA1,FGA(↓),FGB(↓),FOS(↓),GDF15(↓),HES1,IKBKG,NEDD4L(↓),ODC1,PIK3CA,SERPINE1,SMAD3,TGIF1,VTN,	0.00516691	0.0206676
Pathway Commons	517149	mTOR signaling pathway	CP(↓),DUSP1,DUSP6,EFNA1,FGA(↓),FGB(↓),FOS(↓),GDF15(↓),HES1,IKBKG,NEDD4L(↓),ODC1,PIK3CA,SERPINE1,SMAD3,TGIF1,VTN,	0.00516691	0.0206676
Pathway Commons	517226	Class I PI3K signaling events mediated by Akt	CP(↓),DUSP1,DUSP6,EFNA1,FGA(↓),FGB(↓),FOS(↓),GDF15(↓),HES1,IKBKG,NEDD4L(↓),ODC1,PIK3CA,SERPINE1,SMAD3,TGIF1,VTN,	0.00516691	0.0206676
Pathway Commons	517193	Arf6 trafficking events	CP(↓),DUSP1,DUSP6,EFNA1,FGA(↓),FGB(↓),FOS(↓),GDF15(↓),HES1,IKBKG,NEDD4L(↓),ODC1,PIK3CA,SERPINE1,SMAD3,TGIF1,VTN,	0.00516691	0.0206676
Pathway Commons	517180	ErbB1 downstream signaling	CP(↓),DUSP1,DUSP6,EFNA1,FGA(↓),FGB(↓),FOS(↓),GDF15(↓),HES1,IKBKG,NEDD4L(↓),ODC1,PIK3CA,SERPINE1,SMAD3,TGIF1,VTN,	0.00516691	0.0206676
Pathway Commons	517172	S1P1 pathway	CP(↓),DUSP1,DUSP6,EFNA1,FGA(↓),FGB(↓),FOS(↓),GDF15(↓),HES1,IKBKG,NEDD4L(↓),ODC1,PIK3CA,SERPINE1,SMAD3,TGIF1,VTN,	0.00516691	0.0206676
Pathway Commons	517173	FOXA1 transcription factor network	FOS(↓),FOXA2(↓),NR2F2(↓),TFF1,VTN,	0.00908194	0.0319434
